# Supplementary material for: Research on the balanced, coordinated and sustainable development of China manufacturing industry
Source: PLoS One. 2025 Apr 28;20(4):e0322400. doi: 10.1371/journal.pone.0322400 (PMC12036851; doi:10.1371/journal.pone.0322400)
Supplement: S1 File — (ZIP) [file pone.0322400.s001.zip]

Archive with 2 entries (1 files):
- Supporting Information/
- Supporting Information/Data.xlsx
