# Supplementary material for: Research on the balanced, coordinated and sustainable development of China manufacturing industry
Source: PLoS One. 2025 Apr 28;20(4):e0322400. doi: 10.1371/journal.pone.0322400 (PMC12036851; doi:10.1371/journal.pone.0322400)
Supplement: S1 File — (ZIP) [file pone.0322400.s001.zip › Supporting Information/Data.xlsx]

## Sheet: Sheet1
code	year	x1	x2	x3	x4	x11	x12	x13	x111	x112	x113	x114	x115
1	2011	0.70927	0.884887	0.898171	0.784679	6.09003	6.88182	6.73393	0.597886	0.130108	0.167022	0.0752975	0.225458
1	2012	0.702887	0.825997	0.884602	0.736997	6.2931	6.8505	6.70947	0.599953	0.13826	0.155753	0.0800017	0.225938
1	2013	0.723853	0.823585	0.894794	0.830725	6.45558	7.041	6.72724	0.631767	0.144238	0.175805	0.082274	0.22945
1	2014	0.706329	0.799009	0.864957	0.834386	6.45162	6.92383	6.77758	0.636693	0.144849	0.172786	0.0869197	0.232139
1	2015	0.720042	0.780978	0.860825	0.846809	6.45127	6.89454	6.87364	0.628553	0.139613	0.172685	0.0844399	0.231815
1	2016	0.741032	0.790966	0.877733	0.853625	6.45407	7.10291	6.92961	0.630497	0.141798	0.16246	0.0885282	0.23771
1	2017	0.745722	0.806065	0.908713	0.85477	6.6198	7.29167	6.96884	0.632797	0.130399	0.166523	0.0939882	0.241888
1	2018	0.759453	0.84675	0.902282	0.868848	6.78159	7.27638	7.02803	0.634024	0.123639	0.164941	0.0975217	0.247923
1	2019	0.838612	0.844214	0.907944	0.809954	6.83611	7.34895	7.14036	0.630791	0.11702	0.163052	0.101079	0.24964
1	2020	0.679501	0.836715	0.879016	0.843043	6.92927	7.36206	7.15611	0.622256	0.103454	0.165043	0.105065	0.248694
2	2011	0.840082	0.806109	0.679018	0.705605	5.54786	5.20266	6.05533	0.643647	0.231123	0.113579	0.0838506	0.215095
2	2012	0.882516	0.741307	0.699441	0.659238	5.64786	5.41658	6.00157	0.66152	0.229567	0.123904	0.0914035	0.216645
2	2013	0.894383	0.733296	0.701066	0.744103	5.74786	5.51658	6.02577	0.674412	0.224706	0.132853	0.0993357	0.217518
2	2014	0.865938	0.778626	0.702898	0.755968	6.28704	5.62658	6.14061	0.685018	0.220462	0.14209	0.103898	0.218568
2	2015	0.952828	0.733328	0.728733	0.771527	6.05766	5.83658	6.26257	0.688894	0.216798	0.140944	0.11297	0.218182
2	2016	0.981323	0.733715	0.663071	0.766761	5.98692	5.3658	6.22446	0.699879	0.211518	0.149545	0.114037	0.224779
2	2017	0.825485	0.740268	0.73174	0.76345	6.07944	5.87161	6.22432	0.6788	0.198061	0.141712	0.0998325	0.239196
2	2018	0.889811	0.738839	0.743161	0.784416	5.91733	5.99316	6.34507	0.693404	0.201164	0.132507	0.104704	0.255029
2	2019	0.981744	0.744334	0.734037	0.72529	6.02732	5.94134	6.39398	0.669655	0.209906	0.112139	0.0987059	0.248904
2	2020	0.696143	0.936332	0.728544	0.837921	7.75425	6.1018	7.11263	0.665972	0.209467	0.112888	0.0983713	0.245246
3	2011	0.755545	0.98479	0.928005	0.725645	6.77759	7.11041	6.22731	0.432362	0.171037	0.0419879	0.0241526	0.195185
3	2012	0.764584	0.896323	0.897533	0.698452	6.8289	6.95064	6.35857	0.427311	0.162578	0.0397488	0.0289828	0.196002
3	2013	0.75011	0.887011	0.877628	0.79993	6.95274	6.90592	6.47786	0.462108	0.160726	0.0715479	0.0326536	0.19718
3	2014	0.658555	0.857834	0.847207	0.799704	6.92661	6.78175	6.49587	0.461498	0.159559	0.0686638	0.0371249	0.196151
3	2015	0.702867	0.839224	0.832935	0.826978	6.93241	6.67116	6.71267	0.492548	0.169149	0.0810026	0.0421813	0.200216
3	2016	0.688396	0.862473	0.827738	0.851433	7.03755	6.69834	6.91181	0.518669	0.170495	0.0861662	0.0469358	0.215072
3	2017	0.632295	0.818703	0.866105	0.833474	6.72359	6.94977	6.79521	0.52902	0.167712	0.0843674	0.0526552	0.224285
3	2018	0.531562	0.834538	0.860828	0.844096	6.68378	6.94208	6.82782	0.549951	0.170481	0.0843431	0.0590993	0.236027
3	2019	0.684936	0.82227	0.862876	0.763147	6.65841	6.98417	6.72772	0.544221	0.170064	0.0679664	0.0684648	0.237726
3	2020	0.552859	0.81206	0.830747	0.794162	6.72509	6.95779	6.74119	0.558841	0.170985	0.0722717	0.0754035	0.240181
4	2011	0.397018	0.810042	0.944705	0.726971	5.57493	7.23837	6.23869	0.462942	0.166429	0.0800648	0.028408	0.18804
4	2012	0.51648	0.765809	0.934323	0.665411	5.83454	7.23555	6.05777	0.48129	0.169242	0.092136	0.031373	0.188539
4	2013	0.494635	0.708152	0.926791	0.748188	5.55077	7.29278	6.05885	0.489193	0.15911	0.113617	0.0344952	0.181971
4	2014	0.468292	0.641146	0.899152	0.741472	5.17695	7.19756	6.02286	0.470606	0.154744	0.103897	0.0360984	0.175868
4	2015	0.424863	0.665929	0.892454	0.731751	5.50091	7.14786	5.9397	0.434731	0.133641	0.110435	0.0339717	0.156683
4	2016	0.422951	0.704468	0.845727	0.706506	5.74827	6.84391	5.73532	0.454036	0.128272	0.108083	0.0378313	0.17985
4	2017	0.483883	0.6871	0.863185	0.7288	5.6428	6.92634	5.94182	0.468464	0.129049	0.100325	0.043556	0.195534
4	2018	0.515157	0.725536	0.869992	0.719657	5.81079	7.01598	5.82124	0.451114	0.126062	0.0823482	0.0424117	0.200293
4	2019	0.585775	0.73303	0.865485	0.677812	5.93578	7.00529	5.97543	0.42774	0.125817	0.0573173	0.0423762	0.20223
4	2020	0.496271	0.69509	0.84599	0.722646	5.7564	7.08545	6.13413	0.444494	0.130444	0.0583092	0.0464254	0.209315
5	2011	0.91285	0.965456	0.855156	0.705792	6.64453	6.55224	6.05694	0.339478	0.130845	0.0696946	0.0155278	0.123411
5	2012	0.905889	0.857573	0.824105	0.641941	6.53367	6.382	5.8441	0.345163	0.117427	0.0702634	0.0206227	0.13685
5	2013	0.939571	0.852536	0.810378	0.736133	6.68251	6.37674	5.96123	0.375366	0.124059	0.0779326	0.0250938	0.148281
5	2014	0.853826	0.837322	0.775914	0.709113	6.76098	6.21106	5.76001	0.37738	0.127433	0.0725135	0.0265279	0.150905
5	2015	0.906311	0.83793	0.750248	0.696373	6.92172	6.0089	5.65254	0.381781	0.11803	0.0790503	0.0302934	0.154407
5	2016	0.90171	0.856593	0.767474	0.779942	6.98957	6.21066	6.33146	0.443475	0.122754	0.0977832	0.0348623	0.188075
5	2017	1	0.854226	0.812518	0.780181	7.01532	6.51978	6.36072	0.452838	0.112699	0.100076	0.0374684	0.202595
5	2018	0.666585	0.887223	0.822729	0.785247	7.10573	6.63483	6.35179	0.451713	0.114043	0.0874569	0.0350914	0.215122
5	2019	0.767324	0.881895	0.811143	0.727057	7.14123	6.56544	6.40956	0.431913	0.11747	0.0660391	0.0349398	0.213464
5	2020	0.703006	0.864326	0.788957	0.759566	7.15793	6.60778	6.44752	0.463767	0.126132	0.0734113	0.0413091	0.222915
6	2011	0.740323	0.836259	0.904974	0.685878	5.75536	6.93395	5.88604	0.483463	0.156267	0.0935358	0.0413013	0.192358
6	2012	0.862689	0.701571	0.882912	0.650361	5.34512	6.83741	5.92076	0.484668	0.154079	0.0950455	0.0400017	0.195542
6	2013	0.849508	0.655387	0.822607	0.720171	5.13718	6.47297	5.83197	0.485824	0.152	0.0944634	0.0447532	0.194607
6	2014	0.777064	0.828649	0.837031	0.7135	6.69095	6.70029	5.79565	0.480013	0.141881	0.0989653	0.0457452	0.193422
6	2015	0.678434	0.804704	0.800236	0.711971	6.64726	6.40927	5.77915	0.467251	0.140787	0.093468	0.0430048	0.189991
6	2016	0.52789	0.80942	0.805918	0.713303	6.60465	6.52176	5.79049	0.541763	0.155393	0.112257	0.0617934	0.21232
6	2017	0.599088	0.812717	0.865486	0.734829	6.67443	6.94481	5.99097	0.597187	0.171212	0.122909	0.0814237	0.221642
6	2018	0.635343	0.843755	0.870317	0.748661	6.7576	7.0186	6.05585	0.580061	0.169006	0.103923	0.0736146	0.233517
6	2019	0.721724	0.841619	0.879719	0.689506	6.81509	7.1205	6.07852	0.556384	0.169466	0.0832102	0.0700821	0.233627
6	2020	0.601592	0.840463	0.867448	0.718054	6.96031	7.26517	6.09515	0.566141	0.17006	0.0879724	0.0755916	0.232517
7	2011	0.922551	0.752667	0.714551	0.81982	5.18006	5.47492	7.0355	0.498533	0.18136	0.101992	0.0298703	0.185311
7	2012	0.999939	0.730738	0.693807	0.714093	5.56734	5.37295	6.50096	0.511842	0.181086	0.105454	0.0343823	0.19092
7	2013	1	0.732446	0.675471	0.831187	5.7412	5.31518	6.73098	0.525935	0.194806	0.110999	0.0253853	0.194744
7	2014	1	0.836745	0.659256	0.839853	6.75632	5.27723	6.82199	0.526929	0.187947	0.11444	0.0277631	0.196779
7	2015	1	0.677076	0.669033	0.814667	5.59299	5.35843	6.61274	0.525644	0.169225	0.12371	0.0346477	0.198061
7	2016	1	0.694918	0.690668	0.804315	5.67034	5.58912	6.52932	0.544973	0.170847	0.123105	0.0385443	0.212477
7	2017	0.911054	0.745728	0.708997	0.823873	6.12428	5.68911	6.71694	0.526294	0.156614	0.11138	0.0393983	0.218902
7	2018	0.615086	0.741873	0.688956	0.820224	5.94163	5.55603	6.63472	0.508134	0.155908	0.0924977	0.0286235	0.231104
7	2019	0.786763	0.764061	0.694114	0.758794	6.18706	5.6182	6.68935	0.508481	0.172341	0.055848	0.0439716	0.23632
7	2020	0.741582	0.772132	0.66348	0.893456	6.39443	5.55687	7.58404	0.537644	0.182917	0.0605933	0.0467698	0.247364
8	2011	0.638488	0.633108	0.741397	0.706201	4.35722	5.68061	6.06045	0.507863	0.165352	0.080888	0.0339898	0.227633
8	2012	0.671632	1	0.705987	0.673276	7.61879	5.46728	6.12937	0.5516	0.165849	0.0980617	0.0452462	0.242443
8	2013	0.696004	1	0.689877	0.763219	7.83839	5.42854	6.18057	0.489935	0.15567	0.0742676	0.0334175	0.226581
8	2014	0.679699	1	0.697917	0.755103	8.07453	5.58671	6.13358	0.475711	0.148266	0.0723668	0.0340054	0.221072
8	2015	0.673369	1	0.666571	0.766324	8.2605	5.33871	6.22034	0.490733	0.14211	0.111091	0.0326405	0.204892
8	2016	0.706898	1	0.762959	0.776123	8.15973	6.17412	6.30046	0.490423	0.137963	0.100953	0.0368446	0.214663
8	2017	0.658652	1	0.734334	0.767548	8.21249	5.89242	6.25773	0.498689	0.12747	0.110429	0.039766	0.221024
8	2018	0.504693	1	0.742308	0.774651	8.00896	5.98628	6.26608	0.477878	0.130078	0.084461	0.0312905	0.232049
8	2019	0.643264	1	0.741718	0.723209	8.0976	6.00351	6.37564	0.442705	0.129968	0.051291	0.0353784	0.226067
8	2020	0.532776	1	0.729629	0.78333	8.28152	6.11089	6.64924	0.440365	0.13224	0.0451567	0.0374745	0.225494
9	2011	0.787513	1	0.996566	1	6.88227	7.63573	8.58176	0.691462	0.231786	0.13192	0.0840302	0.243726
9	2012	0.765689	0.923561	0.977321	1	7.03642	7.56853	9.1038	0.699246	0.228768	0.138272	0.0866327	0.245574
9	2013	0.736012	0.929358	0.976545	1	7.28467	7.68429	8.09803	0.687926	0.222939	0.128282	0.0907383	0.245967
9	2014	0.723248	0.895409	0.95363	1	7.23001	7.63365	8.12284	0.721451	0.222452	0.148918	0.0990682	0.251013
9	2015	0.750634	0.871585	0.938689	1	7.19973	7.51817	8.11711	0.714751	0.211219	0.153226	0.101011	0.249295
9	2016	0.722873	0.875153	0.930215	1	7.14101	7.52762	8.11786	0.714842	0.206361	0.147172	0.105628	0.255682
9	2017	0.769947	0.870479	0.959195	1	7.1488	7.69674	8.15288	0.728645	0.211529	0.138038	0.112033	0.267045
9	2018	0.726682	0.892346	0.962084	1	7.14676	7.75865	8.08891	0.72359	0.205544	0.132135	0.108106	0.277805
9	2019	0.781405	0.902992	0.959799	1	7.31207	7.76867	8.81576	0.707411	0.19666	0.132692	0.103637	0.27442
9	2020	0.62595	0.943908	0.917016	1	7.81699	7.68032	8.48843	0.71634	0.198606	0.131998	0.110419	0.275318
10	2011	0.647176	0.812588	0.840969	0.742989	5.59245	6.44354	6.37615	0.65092	0.242246	0.103797	0.0700435	0.234833
10	2012	0.692774	0.756632	0.826992	0.685309	5.76462	6.40436	6.23892	0.659581	0.230465	0.113814	0.0803957	0.234907
10	2013	0.68846	0.745191	0.809574	0.775235	5.8411	6.37042	6.27788	0.668401	0.229726	0.119569	0.0847029	0.234404
10	2014	0.678053	0.732324	0.762836	0.77355	5.91317	6.10637	6.28342	0.677919	0.229278	0.123083	0.0907164	0.234842
10	2015	0.721968	0.726423	0.76036	0.775419	6.00062	6.08989	6.29416	0.699167	0.227333	0.141772	0.0934333	0.236628
10	2016	0.715141	0.734853	0.762443	0.775755	5.9962	6.16995	6.29747	0.704345	0.222117	0.14355	0.0992162	0.239462
10	2017	0.677863	0.740677	0.792043	0.785681	6.0828	6.35549	6.40556	0.703289	0.225127	0.125266	0.101472	0.251424
10	2018	0.58077	0.756837	0.809679	0.804951	6.06148	6.52959	6.51118	0.731209	0.222628	0.131458	0.114116	0.263007
10	2019	0.603674	0.757928	0.814271	0.739861	6.1374	6.59076	6.52244	0.752966	0.212884	0.142087	0.127476	0.270519
10	2020	0.497384	0.751297	0.780385	0.781855	6.22188	6.53599	6.63672	0.768141	0.218215	0.138767	0.139537	0.271623
11	2011	0.48275	0.883597	0.868325	0.689193	6.08115	6.65314	5.91449	0.622725	0.225431	0.091691	0.0673628	0.23824
11	2012	0.514495	0.777872	0.844524	0.650454	5.92644	6.54013	5.9216	0.638661	0.219595	0.102365	0.0776249	0.239076
11	2013	0.492923	0.769389	0.838264	0.740418	6.03077	6.59617	5.99593	0.650434	0.220178	0.0997161	0.0889623	0.241578
11	2014	0.483763	0.74014	0.816099	0.744343	5.97628	6.53273	6.04618	0.66178	0.221117	0.103234	0.0953894	0.24204
11	2015	0.497558	0.719809	0.814887	0.756437	5.94598	6.52661	6.14008	0.694308	0.220666	0.122927	0.106275	0.244439
11	2016	0.482488	0.734606	0.82054	0.76682	5.99419	6.64009	6.22494	0.705276	0.214403	0.128426	0.111965	0.250482
11	2017	0.439618	0.738889	0.865461	0.766229	6.06812	6.94461	6.24697	0.702818	0.210585	0.121543	0.114664	0.256026
11	2018	0.416286	0.766099	0.864975	0.779786	6.13566	6.97552	6.30762	0.712122	0.209067	0.115855	0.124563	0.262637
11	2019	0.450963	0.766388	0.852586	0.722782	6.2059	6.90088	6.37187	0.714811	0.208387	0.113581	0.130928	0.261916
11	2020	0.353753	0.753194	0.842847	0.755609	6.23759	7.05913	6.41393	0.723769	0.213527	0.112811	0.139283	0.258148
12	2011	0.664373	0.897849	0.929801	0.777627	6.17924	7.12417	6.67341	0.565865	0.206941	0.0879904	0.0485039	0.22243
12	2012	0.66947	0.805358	0.906802	0.705301	6.13585	7.02242	6.42092	0.590035	0.207038	0.102249	0.056752	0.223997
12	2013	0.660183	0.802379	0.890255	0.811931	6.28936	7.00528	6.57504	0.578757	0.206898	0.0855637	0.0605073	0.225788
12	2014	0.680648	0.775888	0.880127	0.800902	6.26493	7.04527	6.5056	0.589615	0.205265	0.0898022	0.066862	0.227685
12	2015	0.738336	0.74527	0.882502	0.816414	6.1563	7.06815	6.62692	0.607289	0.204276	0.109791	0.0708877	0.222335
12	2016	0.739908	0.78619	0.897445	0.824843	6.4151	7.26243	6.69596	0.627873	0.197135	0.118981	0.0792729	0.232484
12	2017	0.732085	0.793027	0.88098	0.817542	6.51273	7.06913	6.66532	0.646144	0.201552	0.113357	0.0892454	0.241989
12	2018	0.600634	0.867952	0.87972	0.817823	6.95139	7.09443	6.6153	0.658624	0.201295	0.105012	0.100366	0.25195
12	2019	0.652342	0.876796	0.885217	0.755185	7.09994	7.165	6.65753	0.646953	0.186071	0.0997475	0.104657	0.256477
12	2020	0.520151	0.865759	0.86964	0.775377	7.1698	7.28353	6.58173	0.664696	0.190533	0.10538	0.11482	0.253962
13	2011	0.473838	0.808101	0.843288	0.773784	5.56157	6.46131	6.64043	0.601393	0.210413	0.100074	0.0441951	0.246711
13	2012	0.446008	0.743613	0.807779	0.697461	5.66543	6.25557	6.34955	0.616385	0.224425	0.0945071	0.0495215	0.247931
13	2013	0.458596	0.728671	0.800627	0.784998	5.71161	6.30001	6.35694	0.604683	0.216977	0.0868435	0.051083	0.249779
13	2014	0.472099	0.705023	0.781007	0.776832	5.69273	6.25183	6.31008	0.623306	0.217909	0.10209	0.0524996	0.250808
13	2015	0.509878	0.703034	0.749918	0.79199	5.80741	6.00626	6.42867	0.615185	0.204279	0.10803	0.0518174	0.251058
13	2016	0.526446	0.706651	0.747692	0.781271	5.76608	6.05058	6.34225	0.609422	0.194884	0.101877	0.0561918	0.25647
13	2017	0.481948	0.712057	0.80881	0.786033	5.84776	6.49003	6.40843	0.625917	0.197888	0.106343	0.0586303	0.263056
13	2018	0.492604	0.739413	0.837135	0.787906	5.92193	6.75101	6.3733	0.652229	0.203765	0.106791	0.0672156	0.274457
13	2019	0.588049	0.735228	0.844411	0.737004	5.95358	6.83471	6.49725	0.635196	0.191492	0.104811	0.0644805	0.274413
13	2020	0.515108	0.726373	0.809285	0.774365	6.01547	6.77804	6.57314	0.638961	0.187526	0.104606	0.0720025	0.274827
14	2011	0.635951	0.965418	1	0.728806	6.64427	7.66204	6.25444	0.506476	0.185115	0.0625519	0.0223238	0.236485
14	2012	0.672827	0.838557	1	0.677295	6.38879	7.74416	6.16596	0.495201	0.183449	0.0520343	0.0241822	0.235536
14	2013	0.681996	0.821514	1	0.77596	6.43935	7.86885	6.28375	0.535306	0.181466	0.0893798	0.0285103	0.23595
14	2014	0.648425	0.792212	1	0.791921	6.39674	8.00483	6.43265	0.533493	0.179667	0.0892065	0.0293505	0.235269
14	2015	0.671517	0.770541	1	0.78764	6.36505	8.00922	6.39336	0.501161	0.175941	0.0650819	0.0319441	0.228194
14	2016	0.636344	0.788535	1	0.787873	6.43423	8.09234	6.39584	0.514842	0.159644	0.0876956	0.0399359	0.227567
14	2017	0.609177	0.77908	1	0.790741	6.39819	8.02417	6.44682	0.551553	0.168837	0.0977348	0.0450248	0.239957
14	2018	0.553522	0.80729	1	0.780695	6.46555	8.06442	6.31497	0.602108	0.172409	0.117565	0.0591661	0.252968
14	2019	0.623602	0.798339	1	0.726653	6.46463	8.09406	6.406	0.617222	0.17276	0.117175	0.0736122	0.253675
14	2020	0.528597	0.797657	1	0.770992	6.60581	8.37534	6.54451	0.626586	0.168216	0.116802	0.0819324	0.259635
15	2011	0.756621	0.825662	0.815432	0.806549	5.68243	6.24787	6.92161	0.54226	0.219515	0.0484865	0.0601453	0.214113
15	2012	0.863952	0.740576	0.833968	0.735885	5.64229	6.45838	6.69935	0.545821	0.212722	0.0514195	0.0665473	0.215132
15	2013	0.853031	0.716498	0.825827	0.847627	5.61619	6.49831	6.86411	0.592507	0.209817	0.0976151	0.0693605	0.215715
15	2014	0.875242	0.701279	0.801155	0.842244	5.6625	6.41311	6.84141	0.568367	0.206738	0.0761511	0.0720504	0.213428
15	2015	0.924737	0.690058	0.797641	0.842627	5.70022	6.38848	6.8397	0.600659	0.211138	0.098971	0.0761162	0.214434
15	2016	0.921359	0.718438	0.803087	0.86147	5.86226	6.49885	6.99329	0.603149	0.200709	0.0992754	0.081551	0.221614
15	2017	0.841156	0.726633	0.845336	0.891234	5.96747	6.78312	7.26612	0.61927	0.200026	0.100838	0.087297	0.231108
15	2018	0.580156	0.752779	0.845262	0.903797	6.02898	6.81655	7.31073	0.6296	0.194544	0.100602	0.0917351	0.242719
15	2019	0.670879	0.768604	0.847029	0.835557	6.22385	6.8559	7.36607	0.639996	0.197325	0.101943	0.0889233	0.251805
15	2020	0.571996	0.802697	0.824322	0.881313	6.64755	6.90398	7.48096	0.669999	0.202774	0.109398	0.103299	0.254528
16	2011	0.589892	0.973975	0.854314	0.728344	6.70316	6.54579	6.25047	0.5553	0.204462	0.100046	0.0291359	0.221657
16	2012	0.602394	0.809396	0.830967	0.687949	6.16662	6.43514	6.26295	0.559248	0.199009	0.108897	0.0304923	0.22085
16	2013	0.582969	0.790819	0.816326	0.776223	6.19875	6.42355	6.28588	0.565633	0.193178	0.117443	0.0377443	0.217268
16	2014	0.575472	0.766155	0.788751	0.766873	6.18634	6.31382	6.22919	0.556831	0.191329	0.1114	0.0387733	0.215329
16	2015	0.614802	0.756667	0.775414	0.781641	6.25045	6.21046	6.34467	0.558628	0.188686	0.113394	0.0407851	0.215763
16	2016	0.607528	0.782322	0.79391	0.79706	6.38354	6.42459	6.47042	0.565194	0.181796	0.115829	0.0426091	0.22496
16	2017	0.596548	0.76659	0.804902	0.778482	6.29561	6.45867	6.34687	0.559506	0.166731	0.110287	0.0456875	0.236801
16	2018	0.42851	0.785626	0.813404	0.795154	6.29205	6.55963	6.43193	0.58402	0.168444	0.101436	0.0603494	0.253791
16	2019	0.471785	0.81261	0.811855	0.732454	6.58019	6.5712	6.45714	0.565673	0.152919	0.0938372	0.0624311	0.256486
16	2020	0.395005	0.815085	0.785255	0.755003	6.75014	6.57678	6.40879	0.597518	0.170069	0.0990024	0.0699999	0.258447
17	2011	0.675113	0.898735	0.902863	0.718762	6.18534	6.91777	6.16824	0.558654	0.216659	0.0589493	0.0509206	0.232125
17	2012	0.717436	0.833435	0.886535	0.675849	6.34977	6.86547	6.15279	0.553662	0.208097	0.0526076	0.0542564	0.2387
17	2013	0.68531	0.805181	0.855764	0.749411	6.31132	6.73388	6.06875	0.552831	0.202193	0.0572739	0.0575304	0.235833
17	2014	0.676687	0.771011	0.872965	0.773817	6.22555	6.98794	6.28559	0.568724	0.19969	0.069302	0.0609787	0.238753
17	2015	0.73512	0.794948	0.822277	0.779553	6.56667	6.5858	6.32772	0.568801	0.188581	0.0722751	0.0662139	0.241731
17	2016	0.748635	0.779979	0.765685	0.780383	6.36442	6.19618	6.33504	0.596319	0.176961	0.0965562	0.071946	0.250856
17	2017	0.711964	0.827552	0.832288	0.803366	6.79626	6.67842	6.54975	0.627349	0.185747	0.106581	0.0745326	0.260489
17	2018	0.623867	0.801988	0.862768	0.809245	6.42309	6.95772	6.54591	0.663094	0.195527	0.108258	0.0850835	0.274226
17	2019	0.621005	0.797855	0.861559	0.744379	6.46071	6.97351	6.56227	0.642477	0.187551	0.0975658	0.0825561	0.274804
17	2020	0.5243	0.772323	0.830111	0.770231	6.39601	6.95246	6.53805	0.644147	0.173788	0.106276	0.0975847	0.266499
18	2011	0.635235	0.86409	0.888603	0.790268	5.9469	6.80851	6.78189	0.549278	0.201731	0.0654391	0.0471897	0.234918
18	2012	0.653697	0.777327	0.852207	0.745436	5.92229	6.59963	6.7863	0.5602	0.193589	0.0733988	0.054024	0.239188
18	2013	0.624975	0.75437	0.84267	0.805985	5.91305	6.63084	6.52689	0.565454	0.190959	0.0751416	0.057272	0.242081
18	2014	0.608099	0.745148	0.830354	0.768615	6.01672	6.64684	6.24334	0.571465	0.184992	0.0804876	0.0625922	0.243393
18	2015	0.640156	0.745385	0.820029	0.73014	6.15725	6.56779	5.92663	0.574007	0.186466	0.0706429	0.0701047	0.246793
18	2016	0.628974	0.762686	0.840085	0.727559	6.22331	6.79825	5.90622	0.60464	0.189372	0.0907241	0.0736451	0.250898
18	2017	0.588609	0.769933	0.846339	0.730852	6.32307	6.79117	5.95855	0.617561	0.185514	0.0994946	0.0768625	0.255689
18	2018	0.509851	0.790256	0.898443	0.749921	6.32913	7.24542	6.06604	0.652281	0.18341	0.11738	0.0877823	0.263708
18	2019	0.576698	0.893996	0.899845	0.714026	7.23922	7.2834	6.29468	0.651408	0.177268	0.116489	0.0892794	0.268372
18	2020	0.478654	0.785224	0.887763	0.784063	6.50285	7.43532	6.65546	0.669535	0.184247	0.116615	0.0926268	0.276046
19	2011	0.408387	0.91942	0.842358	0.79123	6.3277	6.45418	6.79015	0.641002	0.220913	0.102782	0.070227	0.24708
19	2012	0.41182	0.832488	0.819625	0.72763	6.34255	6.34731	6.6242	0.639347	0.217503	0.0924185	0.0804227	0.249003
19	2013	0.426808	0.822271	0.806629	0.829501	6.44528	6.34724	6.71732	0.662802	0.215056	0.112833	0.0841621	0.250751
19	2014	0.430557	0.809302	0.810606	0.833457	6.53473	6.48876	6.77004	0.677491	0.217542	0.121989	0.0875238	0.250437
19	2015	0.458593	0.78143	0.792394	0.832408	6.455	6.34646	6.75675	0.709052	0.229107	0.133311	0.0948281	0.251807
19	2016	0.460957	0.776548	0.786354	0.830817	6.33642	6.36344	6.74446	0.71852	0.220448	0.14014	0.101186	0.256747
19	2017	0.440068	0.795485	0.830885	0.835134	6.53291	6.66716	6.80875	0.737577	0.21502	0.150603	0.108449	0.263505
19	2018	0.440263	0.830359	0.832458	0.879938	6.65031	6.71329	7.11774	0.757038	0.2088	0.154725	0.121814	0.271699
19	2019	0.4474	0.818731	0.822643	0.810466	6.62976	6.65852	7.14487	0.739687	0.19722	0.151574	0.122596	0.268297
19	2020	0.377641	0.807282	0.802433	0.84006	6.68552	6.72065	7.13079	0.756968	0.205327	0.153012	0.131963	0.266666
20	2011	0.590006	0.837411	0.951932	0.756066	5.76329	7.29374	6.48838	0.487027	0.174035	0.0769855	0.025376	0.210631
20	2012	0.658214	0.718035	0.938798	0.67706	5.47056	7.2702	6.16382	0.488434	0.175867	0.0794394	0.0253444	0.207783
20	2013	0.674015	0.746356	0.918449	0.772056	5.85023	7.22714	6.25213	0.479151	0.17146	0.0733104	0.0261363	0.208245
20	2014	0.702203	0.702204	0.885898	0.778415	5.66997	7.09146	6.32294	0.487238	0.162936	0.0876086	0.0245173	0.212176
20	2015	0.766316	0.696121	0.872587	0.695303	5.75031	6.98874	5.64385	0.521159	0.163736	0.117657	0.023485	0.216281
20	2016	0.785569	0.726085	0.880171	0.714196	5.92466	7.12264	5.79774	0.524737	0.16328	0.106265	0.0270046	0.228188
20	2017	0.782522	0.703387	0.967575	0.744423	5.77656	7.76399	6.06919	0.512096	0.155205	0.092592	0.0296252	0.234674
20	2018	0.552507	0.743074	0.960745	0.802617	5.95125	7.74785	6.4923	0.501227	0.149383	0.0723722	0.0320619	0.24741
20	2019	0.693577	0.748798	0.926937	0.7426	6.06347	7.50268	6.54658	0.49958	0.148209	0.0644217	0.0369081	0.250042
20	2020	0.493135	0.716686	0.881242	0.779174	5.93525	7.3807	6.61396	0.479022	0.143614	0.0492829	0.0406402	0.245485
21	2011	1	0.855048	0.736648	0.729454	5.88467	5.64423	6.26	0.531093	0.152077	0.125731	0.0217486	0.231536
21	2012	1	0.715392	0.754663	0.662064	5.45042	5.84423	6.0273	0.543926	0.156383	0.128225	0.0265377	0.232781
21	2013	0.98794	0.692245	0.802182	0.759663	5.42609	6.31225	6.15177	0.523806	0.144695	0.123283	0.0349377	0.22089
21	2014	0.992919	0.662248	0.761694	0.780283	5.34734	6.09723	6.33811	0.515088	0.125229	0.119408	0.0436133	0.226836
21	2015	0.977528	0.720427	0.735259	0.791858	5.95109	5.88885	6.4276	0.531706	0.134582	0.117883	0.0545019	0.224739
21	2016	0.957628	0.731811	0.722816	0.811747	5.97138	5.84927	6.58965	0.533797	0.1359	0.118243	0.0480126	0.231642
21	2017	0.985336	0.765345	0.764595	0.754181	6.28539	6.13524	6.14875	0.52567	0.124818	0.108834	0.0511437	0.240874
21	2018	1	0.803736	0.778223	0.70069	6.43709	6.27592	5.66782	0.509105	0.124685	0.102938	0.0332001	0.248282
21	2019	1	0.797822	0.782216	0.634721	6.46044	6.3313	5.59555	0.508893	0.138028	0.0954465	0.02931	0.246108
21	2020	0.674752	0.810334	0.78055	0.65344	6.7108	6.53737	5.54668	0.497216	0.141687	0.083267	0.0328259	0.239436
22	2011	0.587039	0.767606	0.863087	0.746814	5.28287	6.61301	6.40898	0.588122	0.191906	0.110944	0.0603945	0.224877
22	2012	0.603581	0.694589	0.809276	0.701828	5.29193	6.26716	6.3893	0.594532	0.190691	0.118128	0.0545329	0.23118
22	2013	0.594724	0.681886	0.771237	0.783871	5.34489	6.06875	6.34781	0.602004	0.194983	0.122168	0.0556401	0.229213
22	2014	0.621234	0.678701	0.722867	0.806574	5.48019	5.78643	6.55167	0.618851	0.19838	0.126806	0.06256	0.231105
22	2015	0.679505	0.663558	0.723245	0.829949	5.48132	5.79263	6.73679	0.620713	0.194659	0.130606	0.0660445	0.229405
22	2016	0.672541	0.661141	0.730529	0.841836	5.39473	5.91169	6.83391	0.633303	0.188291	0.134852	0.0708744	0.239285
22	2017	0.598694	0.660188	0.782866	0.835322	5.42179	6.28185	6.81028	0.640013	0.175954	0.135648	0.0802086	0.248202
22	2018	0.580513	0.714449	0.818169	0.82312	5.72199	6.59806	6.65814	0.665399	0.169183	0.14788	0.0908242	0.257511
22	2019	0.627012	0.706822	0.816068	0.760654	5.72356	6.6053	6.70574	0.655423	0.163669	0.14202	0.0911268	0.258608
22	2020	0.510337	0.755989	0.805432	0.811003	6.26074	6.74577	6.88414	0.685317	0.178031	0.146022	0.0986957	0.262569
23	2011	0.558835	0.987699	0.877758	0.776115	6.79761	6.72542	6.66043	0.497018	0.163048	0.0908778	0.0240763	0.219016
23	2012	0.538449	0.908627	0.825815	0.700559	6.92264	6.39524	6.37775	0.492207	0.158749	0.0863392	0.0255476	0.221571
23	2013	0.575969	0.880652	0.826973	0.809191	6.90289	6.50733	6.55285	0.487041	0.151403	0.0836412	0.0295216	0.222475
23	2014	0.604497	0.864038	0.794064	0.813627	6.9767	6.35635	6.60896	0.514644	0.148293	0.109289	0.0343049	0.222757
23	2015	0.666048	0.83478	0.806012	0.825454	6.8957	6.45553	6.7003	0.529394	0.145102	0.123339	0.0361399	0.224813
23	2016	0.691819	0.830396	0.796415	0.816654	6.77581	6.44486	6.62948	0.518316	0.137248	0.107322	0.0426162	0.231129
23	2017	0.677754	0.827813	0.820962	0.821945	6.79841	6.58754	6.70122	0.512232	0.134246	0.091194	0.0492082	0.237584
23	2018	0.627915	0.839929	0.830553	0.83182	6.72696	6.69793	6.72852	0.541338	0.14025	0.102046	0.0525341	0.246507
23	2019	0.703288	0.834302	0.836229	0.77689	6.75584	6.76849	6.84888	0.54551	0.13666	0.105701	0.0548432	0.248306
23	2020	0.550445	0.82226	0.816502	0.805955	6.80956	6.83848	6.84129	0.546064	0.134595	0.103477	0.0589538	0.249038
24	2011	0.506212	0.878077	0.752917	0.639323	6.04316	5.76888	5.48652	0.415619	0.161024	0.111479	0.022107	0.12101
24	2012	0.399071	0.763487	0.738314	0.610498	5.81685	5.71762	5.55785	0.441057	0.166564	0.112298	0.0210177	0.141178
24	2013	0.426825	0.749112	0.751262	0.693134	5.87183	5.91157	5.61302	0.438398	0.153885	0.105059	0.0208258	0.158628
24	2014	0.453715	0.712734	0.725137	0.718782	5.75499	5.8046	5.83855	0.45901	0.15561	0.109833	0.021625	0.171942
24	2015	0.603808	0.681217	0.722184	0.718835	5.62719	5.78413	5.83486	0.443352	0.157178	0.0766895	0.0237568	0.185728
24	2016	0.62847	0.714108	0.703065	0.736758	5.82693	5.68944	5.9809	0.51686	0.152743	0.116858	0.0299502	0.217309
24	2017	0.530865	0.734848	0.729771	0.730337	6.03493	5.85581	5.95435	0.517031	0.144336	0.112847	0.0347658	0.225081
24	2018	0.497269	0.751721	0.727527	0.721169	6.0205	5.86708	5.83347	0.552044	0.160233	0.110416	0.0434432	0.237951
24	2019	0.642096	0.747103	0.724382	0.662875	6.04974	5.86319	5.84375	0.53555	0.157921	0.0845464	0.0463516	0.246731
24	2020	0.508051	0.735111	0.702847	0.715131	6.08784	5.88658	6.07034	0.577971	0.176934	0.0924369	0.0529582	0.255642
25	2011	0.550711	0.71144	0.854353	0.79644	4.89632	6.54609	6.83486	0.467692	0.182471	0.0816962	0.0184163	0.185109
25	2012	0.678201	0.586766	0.863084	0.715132	4.47045	6.68386	6.51042	0.501716	0.173617	0.111454	0.0190705	0.197574
25	2013	0.654651	0.515996	0.90186	0.87236	4.04458	7.0966	7.0644	0.502259	0.171215	0.112337	0.0196155	0.199092
25	2014	0.62389	0.409391	0.899103	0.860099	3.30564	7.19717	6.98645	0.505255	0.165962	0.113446	0.0226841	0.203163
25	2015	0.632002	0.390369	0.902692	0.868602	3.22464	7.22986	7.05054	0.519714	0.165265	0.117984	0.0311713	0.205294
25	2016	0.620979	0.672873	0.911461	0.877783	5.49046	7.37585	7.12572	0.525883	0.155572	0.120336	0.0360503	0.213925
25	2017	0.668031	0.669284	0.917474	0.876402	5.49649	7.36197	7.1452	0.518431	0.152638	0.102616	0.0403203	0.222856
25	2018	0.68772	0.678068	0.89883	0.895804	5.43062	7.24854	7.24608	0.533146	0.154601	0.100724	0.0438676	0.233954
25	2019	0.819445	0.670117	0.914817	0.830555	5.42634	7.40458	7.32197	0.538289	0.159695	0.090527	0.0492901	0.238777
25	2020	0.667924	0.667527	0.910905	0.861599	5.52814	7.62914	7.31362	0.559737	0.166552	0.094079	0.050391	0.248715
27	2011	0.539524	0.66864	0.77666	0.675194	4.60176	5.9508	5.79435	0.538886	0.183258	0.107087	0.0338371	0.214705
27	2012	0.632127	0.644753	0.706866	0.659255	4.91224	5.47408	6.00173	0.551628	0.181503	0.106965	0.0395748	0.223585
27	2013	0.694758	0.647313	0.689288	0.7548	5.07389	5.4239	6.11239	0.56987	0.179362	0.112224	0.0428994	0.235384
27	2014	0.711154	0.673607	0.73744	0.768091	5.43906	5.90308	6.23908	0.558071	0.175584	0.109724	0.0458422	0.226921
27	2015	0.755678	0.72168	0.717245	0.777578	5.96144	5.74457	6.31169	0.555374	0.177066	0.111255	0.045642	0.221411
27	2016	0.774638	0.771877	0.712983	0.772853	6.29831	5.7697	6.27391	0.566834	0.185872	0.0987538	0.0510944	0.231113
27	2017	0.763604	0.75265	0.753685	0.774796	6.18113	6.0477	6.31682	0.545171	0.14933	0.0993367	0.0541149	0.242389
27	2018	0.756483	0.789125	0.743905	0.781686	6.32007	5.99916	6.32299	0.553657	0.144921	0.0953827	0.0538962	0.259457
27	2019	0.796156	0.798565	0.733064	0.726933	6.46646	5.93346	6.40847	0.542948	0.142115	0.0908834	0.055073	0.254876
27	2020	0.652953	0.812003	0.741404	0.762736	6.72462	6.20951	6.47443	0.551109	0.151237	0.0858647	0.0610514	0.252956
28	2011	0.729523	0.808376	0.948347	0.591944	5.56346	7.26627	5.07992	0.44644	0.17817	0.0699055	0.0258753	0.17249
28	2012	0.801459	0.733945	0.929801	0.578985	5.59177	7.20053	5.27096	0.457896	0.173424	0.0724297	0.031096	0.180946
28	2013	0.8245	0.731104	0.956011	0.658221	5.73068	7.52271	5.33029	0.459706	0.167719	0.0746277	0.0307727	0.186586
28	2014	0.84382	0.784017	0.941559	0.655209	6.33057	7.53702	5.32216	0.455965	0.158032	0.0784968	0.0344414	0.184995
28	2015	0.769705	0.805141	0.888752	0.670046	6.65087	7.11821	5.43884	0.469913	0.151471	0.111293	0.0359358	0.171213
28	2016	0.692873	0.843361	0.913789	0.686879	6.8816	7.39469	5.57599	0.504753	0.151818	0.112169	0.0336901	0.207076
28	2017	0.635594	0.81485	0.912694	0.689912	6.69195	7.32361	5.62477	0.510592	0.146141	0.117906	0.0341289	0.212416
28	2018	0.606436	0.804162	0.90783	0.707502	6.4405	7.32112	5.72292	0.471345	0.137824	0.0800183	0.0289623	0.22454
28	2019	0.613339	0.788808	0.905654	0.630243	6.38745	7.33042	5.55607	0.482255	0.140945	0.0788907	0.0366746	0.225745
28	2020	0.485219	0.756761	0.876804	0.649874	6.26713	7.34353	5.51641	0.497253	0.150479	0.0795872	0.0363342	0.230853
29	2011	0.608256	0.822694	0.743684	0.787863	5.662	5.69814	6.76125	0.273638	0.153884	0.0609428	0.0122795	0.0465316
29	2012	0.661558	0.769414	0.726019	0.726491	5.862	5.62241	6.61383	0.284652	0.142369	0.0661354	0.0133094	0.0628376
29	2013	0.58559	0.779752	0.713587	0.829221	6.112	5.61511	6.71506	0.280203	0.135316	0.0610683	0.0111795	0.0726383
29	2014	0.614089	0.784194	0.704688	0.807679	6.332	5.64091	6.56065	0.281243	0.128631	0.0687625	0.0115466	0.0723026
29	2015	0.693245	0.794383	0.700104	0.808359	6.562	5.60729	6.56154	0.27397	0.114296	0.0929792	0.00786768	0.0588272
29	2016	0.746752	0.763413	0.696611	0.822107	6.22924	5.63721	6.67375	0.361599	0.124981	0.113052	0.0110253	0.112541
29	2017	0.635198	0.701205	0.692219	0.833767	5.75864	5.55448	6.7976	0.360108	0.140173	0.0766625	0.016704	0.126568
29	2018	0.598068	0.632154	0.715303	0.828375	5.0629	5.7685	6.70065	0.37222	0.131767	0.0680776	0.0137119	0.158664
29	2019	0.620266	0.601045	0.750167	0.765169	4.86702	6.0719	6.74555	0.285804	0.0535165	0.0507539	0.0212124	0.160321
29	2020	1	0.536197	0.756363	0.819757	4.44053	6.3348	6.95845	0.333841	0.11893	0.0322512	0.0244521	0.158208
30	2011	0.511759	0.797112	0.708136	0.591944	5.48594	5.42577	5.07992	0.381428	0.157527	0.0839012	0.0224798	0.117521
30	2012	0.614743	0.730145	0.712274	0.578985	5.56282	5.51596	5.27096	0.402106	0.160857	0.0903973	0.0256587	0.125193
30	2013	0.616182	0.714116	0.702	0.658221	5.59752	5.52393	5.33029	0.405309	0.165324	0.0770801	0.0304636	0.132441
30	2014	0.589507	0.683028	0.688889	0.655209	5.51513	5.51444	5.32216	0.446224	0.164645	0.114028	0.031766	0.135784
30	2015	0.652886	0.649696	0.646114	0.670046	5.36681	5.17487	5.43884	0.448726	0.156724	0.118228	0.035554	0.13822
30	2016	0.680997	0.698443	0.63974	0.686879	5.69911	5.17699	5.57599	0.477645	0.150888	0.117099	0.0364213	0.173237
30	2017	0.687271	0.740201	0.667284	0.689912	6.07889	5.3544	5.62477	0.477789	0.139324	0.101884	0.0452111	0.19137
30	2018	0.75547	0.744963	0.669319	0.707502	5.96638	5.39767	5.72292	0.495243	0.13953	0.103081	0.05642	0.196212
30	2019	0.769805	0.744308	0.722566	0.630243	6.02711	5.84849	5.55607	0.474241	0.151992	0.0643262	0.058862	0.199061
30	2020	0.626925	0.737029	0.711994	0.649874	6.10372	5.96319	5.51641	0.493805	0.162085	0.0647997	0.060694	0.206226
31	2011	0.819372	0.861268	0.87326	0.776009	5.92748	6.69095	6.65952	0.434207	0.155462	0.0743271	0.0106392	0.193779
31	2012	0.817662	0.746952	0.859909	0.702484	5.69087	6.65927	6.39527	0.394324	0.148148	0.0460828	0.0111829	0.188911
31	2013	0.833225	0.776564	0.825414	0.821762	6.08701	6.49506	6.65465	0.394271	0.142521	0.0587636	0.0120253	0.180961
31	2014	0.728187	0.747343	0.819645	0.84232	6.03444	6.56112	6.84203	0.400123	0.146179	0.0540682	0.015019	0.184857
31	2015	0.675112	0.772849	0.850641	0.866295	6.38412	6.81297	7.03181	0.399401	0.149478	0.0566091	0.0184057	0.174908
31	2016	0.653677	0.806768	0.853055	0.878756	6.58301	6.90321	7.13362	0.424141	0.148586	0.063821	0.0195616	0.192172
31	2017	0.708244	0.832005	0.858844	0.857503	6.83283	6.89151	6.99112	0.447342	0.152903	0.0678483	0.0179794	0.208611
31	2018	0.665604	0.844195	0.88476	0.854397	6.76112	7.13508	6.91114	0.457709	0.145349	0.0678813	0.0178279	0.226651
32	2019	0.666968	0.857464	0.910559	0.768088	6.9434	7.37012	6.77128	0.447033	0.142496	0.0665452	0.0153384	0.222654
32	2020	0.526942	0.863723	0.902219	0.818908	7.15294	7.55639	6.95124	0.448503	0.133629	0.0723839	0.0169747	0.225515
